# Supplementary material for: New species records of Culicoides biting midges (Diptera: Ceratopogonidae) for the state of Rondônia in Brazilian Amazon
Source: Biodivers Data J. 2017 May 9;(5):e13075. doi: 10.3897/BDJ.5.e13075 (PMC5515067; doi:10.3897/BDJ.5.e13075)
Supplement: XML Treatment for Culicoides carpenteri [file BDJ.5.e13075-treatment3.xml]

<!DOCTYPE tp:taxon-treatment
  PUBLIC "-//TaxonX//DTD Taxonomic Treatment Publishing DTD v0 20100105//EN" "tax-treatment-NSO.dtd">
<tp:taxon-treatment xmlns:tp="http://www.plazi.org/taxpub"><tp:treatment-meta><mixed-citation publication-type="journal"><person-group><name><surname>Carvalho</surname><given-names>Luis Paulo Costa</given-names></name><name><surname>Farias</surname><given-names>Emanuelle de Sousa</given-names></name><name><surname>Gil</surname><given-names>Luiz Herman Soares</given-names></name><name><surname>Pessoa</surname><given-names>Felipe Arley Costa</given-names></name><name><surname>Medeiros</surname><given-names>Jansen Fernandes</given-names></name></person-group><article-title>New species records of <italic><tp:taxon-name><tp:taxon-name-part taxon-name-part-type="genus" reg="Culicoides">Culicoides</tp:taxon-name-part></tp:taxon-name></italic> biting midges (<tp:taxon-name><tp:taxon-name-part taxon-name-part-type="order">Diptera</tp:taxon-name-part></tp:taxon-name>: <tp:taxon-name><tp:taxon-name-part taxon-name-part-type="family">Ceratopogonidae</tp:taxon-name-part></tp:taxon-name>) for the state of Rondônia in Brazilian Amazon</article-title><source>Biodivers Data J</source><day>09</day><month>5</month><year>2017</year><volume>2017</volume><issue>5</issue><pub-id pub-id-type="doi">10.3897/BDJ.5.e13075</pub-id></mixed-citation></tp:treatment-meta><tp:nomenclature><tp:taxon-name><tp:taxon-name-part taxon-name-part-type="genus">Culicoides</tp:taxon-name-part> <tp:taxon-name-part taxon-name-part-type="species">carpenteri</tp:taxon-name-part></tp:taxon-name><tp:taxon-authority>Wirth &amp; Blanton, 1953</tp:taxon-authority></tp:nomenclature><tp:treatment-sec sec-type="materials"><title>Materials</title><list list-type="alpha-lower" list-content="occurrences"><list-item><p><bold>Type status:</bold> <named-content xmlns:xlink="http://www.w3.org/1999/xlink" content-type="dwc:typeStatus" xlink:type="simple">Other material</named-content>. <bold>Occurrence:</bold> recordedBy: <named-content xmlns:xlink="http://www.w3.org/1999/xlink" content-type="dwc:recordedBy" xlink:type="simple">J.F. Medeiros</named-content>; individualCount: <named-content xmlns:xlink="http://www.w3.org/1999/xlink" content-type="dwc:individualCount" xlink:type="simple">1</named-content>; sex: <named-content xmlns:xlink="http://www.w3.org/1999/xlink" content-type="dwc:sex" xlink:type="simple">female</named-content>; lifeStage: <named-content xmlns:xlink="http://www.w3.org/1999/xlink" content-type="dwc:lifeStage" xlink:type="simple">adult</named-content>; <bold>Location:</bold> country: <named-content xmlns:xlink="http://www.w3.org/1999/xlink" content-type="dwc:country" xlink:type="simple">Brazil</named-content>; stateProvince: <named-content xmlns:xlink="http://www.w3.org/1999/xlink" content-type="dwc:stateProvince" xlink:type="simple">Rondônia</named-content>; municipality: <named-content xmlns:xlink="http://www.w3.org/1999/xlink" content-type="dwc:municipality" xlink:type="simple">Costa Marques</named-content>; verbatimCoordinates: <named-content xmlns:xlink="http://www.w3.org/1999/xlink" content-type="dwc:verbatimCoordinates" xlink:type="simple"><named-content content-type="dwc:verbatimCoordinates" xlink:type="simple">12°24'25"S; 64°14'26"W</named-content></named-content>; <bold>Event:</bold> samplingProtocol: <named-content xmlns:xlink="http://www.w3.org/1999/xlink" content-type="dwc:samplingProtocol" xlink:type="simple">HP light traps</named-content>; eventDate: <named-content xmlns:xlink="http://www.w3.org/1999/xlink" content-type="dwc:eventDate" xlink:type="simple">2015-05-22</named-content>; habitat: <named-content xmlns:xlink="http://www.w3.org/1999/xlink" content-type="dwc:habitat" xlink:type="simple">forest</named-content></p></list-item></list></tp:treatment-sec><tp:treatment-sec sec-type="Diagnosis"><title>Diagnosis</title><p>Third palpal segment scarcely swollen, with a broad, shallow sensory pit; second radial cell very dark, large pale area over r-m crossvein, extensive distal pale spot in cell r<sub>3</sub> broadly extending across cell near apex from anterior wing margin to vein M<sub>1</sub>; apices of veins M<sub>1</sub>, M<sub>2</sub> and CuA<sub>1</sub> dark; subapical pale spot in cell m<sub>2</sub>, distal pale spot in cell m<sub>1</sub> broadly meeting wing margin; two pale spots in distal part of cell m<sub>2</sub>, the distal one broadly meeting wing margin; the proximal one connected by a pale area extending to base of cell and including the pale spots lying in front of mediocubital fork and behind medial fork; pale area in cell CuA<sub>1</sub> nearly filling entire cell; anal cell pale except for a large dark area centering on middle of stem of mediocubital vein; halter pale (<xref ref-type="bibr" rid="B3604411">Wirth and Blanton 1959</xref>).</p></tp:treatment-sec><tp:treatment-sec sec-type="Distribution"><title>Distribution</title><p>Costa Rica, Panama, Ecuador, Bolivia and Brazil (Amazonas and Rondônia) (<xref ref-type="bibr" rid="B3603891">Borkent and Spinelli 2007</xref>, <xref ref-type="bibr" rid="B3603931">Farias et al. 2016a</xref>, <xref ref-type="bibr" rid="B3603991">Santarém and Felippe-Bauer 2017</xref> and <xref ref-type="bibr" rid="B3604401">Wirth and Blanton 1953</xref>).</p></tp:treatment-sec><tp:treatment-sec sec-type="Notes"><title>Notes</title><p>This species was here recorded for the first time in Rondônia State.</p></tp:treatment-sec><ref-list><ref id="B3604411"><element-citation xmlns:xlink="http://www.w3.org/1999/xlink" publication-type="article" xlink:type="simple"><person-group person-group-type="author"><name name-style="western"><surname>Wirth</surname><given-names>Willis W.</given-names></name><name name-style="western"><surname>Blanton</surname><given-names>Franklin S.</given-names></name></person-group><year>1959</year><article-title>Biting Midges of the Genus <italic><tp:taxon-name><tp:taxon-name-part taxon-name-part-type="genus" reg="Culicoides">Culicoides</tp:taxon-name-part></tp:taxon-name></italic> from Panama (<tp:taxon-name><tp:taxon-name-part taxon-name-part-type="order">Diptera</tp:taxon-name-part></tp:taxon-name>: <tp:taxon-name><tp:taxon-name-part taxon-name-part-type="family">Heleidae</tp:taxon-name-part></tp:taxon-name>)</article-title><source>Proceedings of the United States National Museum</source><volume>109</volume><issue>3415</issue><fpage>237</fpage><lpage>482</lpage><uri xlink:type="simple">http://dx.doi.org/10.5479/si.00963801.109-3415.237</uri><pub-id pub-id-type="doi">10.5479/si.00963801.109-3415.237</pub-id></element-citation></ref><ref id="B3603891"><element-citation xmlns:xlink="http://www.w3.org/1999/xlink" publication-type="chapter" xlink:type="simple"><person-group person-group-type="author"><name name-style="western"><surname>Borkent</surname><given-names>A.</given-names></name><name name-style="western"><surname>Spinelli</surname><given-names>G. R.</given-names></name></person-group><year>2007</year><chapter-title>Neotropical <tp:taxon-name><tp:taxon-name-part taxon-name-part-type="family">Ceratopogonidae</tp:taxon-name-part></tp:taxon-name> (<tp:taxon-name><tp:taxon-name-part taxon-name-part-type="order">Diptera</tp:taxon-name-part></tp:taxon-name>: <tp:taxon-name><tp:taxon-name-part taxon-name-part-type="class">Insecta</tp:taxon-name-part></tp:taxon-name>)</chapter-title><person-group person-group-type="editor"><name name-style="western"><surname>Adis</surname><given-names>J.</given-names></name><name name-style="western"><surname>Arias</surname><given-names>J. R.</given-names></name><name name-style="western"><surname>Rueda Delgado</surname><given-names>G.</given-names></name><name name-style="western"><surname>Wantzen</surname><given-names>K. M.</given-names></name></person-group><source>Aquatic Biodiversity in Latin America (ABLA)</source><volume>4</volume><publisher-name>Pensoft</publisher-name><publisher-loc>Sofia-Moscow</publisher-loc><size units="page">482–553</size></element-citation></ref><ref id="B3603931"><element-citation xmlns:xlink="http://www.w3.org/1999/xlink" publication-type="article" xlink:type="simple"><person-group person-group-type="author"><name name-style="western"><surname>Farias</surname><given-names>Emanuelle Sousa</given-names></name><name name-style="western"><surname>Almeida</surname><given-names>Jéssica Feijó</given-names></name><name name-style="western"><surname>Costa Pessoa</surname><given-names>Felipe Arley</given-names></name></person-group><year>2016</year><article-title>List of <italic><tp:taxon-name><tp:taxon-name-part taxon-name-part-type="genus" reg="Culicoides">Culicoides</tp:taxon-name-part></tp:taxon-name></italic> biting midges (<tp:taxon-name><tp:taxon-name-part taxon-name-part-type="order">Diptera</tp:taxon-name-part></tp:taxon-name>: <tp:taxon-name><tp:taxon-name-part taxon-name-part-type="family">Ceratopogonidae</tp:taxon-name-part></tp:taxon-name>) from the state of Amazonas, Brazil, including new records</article-title><source>Check List</source><volume>12</volume><issue>6</issue><fpage>2002</fpage><uri xlink:type="simple">http://dx.doi.org/10.15560/12.6.2002</uri><pub-id pub-id-type="doi">10.15560/12.6.2002</pub-id></element-citation></ref><ref id="B3603991"><element-citation xmlns:xlink="http://www.w3.org/1999/xlink" publication-type="website" xlink:type="simple"><person-group person-group-type="author"><name name-style="western"><surname>Santarém</surname><given-names>M C</given-names></name><name name-style="western"><surname>Felippe-Bauer</surname><given-names>M L</given-names></name></person-group><article-title>Brazilian species of biting midges — espécies de maruins do Brasil (<tp:taxon-name><tp:taxon-name-part taxon-name-part-type="order">Diptera</tp:taxon-name-part></tp:taxon-name>: <tp:taxon-name><tp:taxon-name-part taxon-name-part-type="family">Ceratopogonidae</tp:taxon-name-part></tp:taxon-name>)</article-title><uri xlink:type="simple">https://portal.fiocruz.br/sites/portal.fiocruz.br/files/documentos/brazilian_species_of_biting_midges_2017_.pdf</uri><date-in-citation content-type="access-date">2017-03-25T00:00:00+02:00</date-in-citation></element-citation></ref><ref id="B3604401"><element-citation xmlns:xlink="http://www.w3.org/1999/xlink" publication-type="article" xlink:type="simple"><person-group person-group-type="author"><name name-style="western"><surname>Wirth</surname><given-names>WW</given-names></name><name name-style="western"><surname>Blanton</surname><given-names>FS</given-names></name></person-group><year>1953</year><article-title>Studies in Panama <italic><tp:taxon-name><tp:taxon-name-part taxon-name-part-type="genus" reg="Culicoides">Culicoides</tp:taxon-name-part></tp:taxon-name></italic> (<tp:taxon-name><tp:taxon-name-part taxon-name-part-type="order">Diptera</tp:taxon-name-part></tp:taxon-name>: <tp:taxon-name><tp:taxon-name-part taxon-name-part-type="family">Heleidae</tp:taxon-name-part></tp:taxon-name>): I, Descriptions of six new species</article-title><source>Journal of the Washington Academy of Sciences</source><volume>43</volume><fpage>69</fpage><lpage>77</lpage><uri xlink:type="simple">http://biostor.org/reference/134358</uri></element-citation></ref></ref-list></tp:taxon-treatment>
